# Supplementary material for: Silicon Microthermocycler for Point-of-Care Analytical Systems: Modeling, Design, and Fabrication
Source: Micromachines (Basel). 2024 Oct 30;15(11):1325. doi: 10.3390/mi15111325 (PMC11596950; doi:10.3390/mi15111325)
Supplement: Supplementary file 1 [file micromachines-15-01325-s001.zip]

Archive with 1 entries (1 files):
- micromachines-3252604-supplementary.pdf
